# Supplementary material for: Genomic plasticity of the immune-related Mhc class I B region in macaque species
Source: BMC Genomics. 2008 Oct 30;9:514. doi: 10.1186/1471-2164-9-514 (PMC2584111; doi:10.1186/1471-2164-9-514)
Supplement: Additional file 1 — Location of the MIB copies and B genes on the BAC clones of the rhesus macaque Mhc[11]. This excel file indicates the different rhesus macaque BAC clones scanned for MIB copies and B genes, the location of the MIB copies and B genes on each BAC clone (in bp), and the distance between successive B genes and MIB copies (in bp). [file 1471-2164-9-514-S1.xls]

## Sheet: Sheet1
BAC number	BAC number	Mamu-B name	Mamu-B (exon 1-7)1	Mamu-B (exon 1-7)1	Mamu-MIB name	Mamu-MIB1	Mamu-MIB1	Distance Mamu-B/MIB
244P03		MamuB01	168941-171618		MIB-7	147161-147431		24457
274L13		MamuB02	160893-163580		MIB-6	138520-138794		25060
274L13		MamuB03	93476-96157		MIB-5(8)	68289-68509		27868
274L13	429H11	MamuB04	24726-27383	121585-124200
	429H11	MamuB05		87422-90110	MIB-4		63279-63562	26831
192G09	429H11	MamuB06	173863-176555	11116-13805	MIB-3	154395-154670		22160
192G09		MamuB07	110603-113288		MIB-2	91660-91970		21628
192G09		MamuB08	47096-49779		MIB-1	27073-27316		22706
23M02		MamuB09	127864-130373
23M02		MamuB10	108874-111562
23M02		MamuB11	63431-66109
23M02	297I07	MamuB12	19182-22852	125119-128780
145B12	297I07	MamuB13	167157-169845	96992-99680
145B12	297I07	MamuB14	148148-150834	77983-80670
145B12	297I07	MamuB15	103282-105959	33117-35793
145B12		MamuB16	58989-62665
145B12		MamuB17	38014-40679
145B12	24N14	MamuB18	10122-12807	168758-171442
	24N14	MamuB19		121839-124489
326H24		MamuB02	83463-86143		MIB-12	62401-62655		23742
326H24	457F04	MamuB03	15669-18357	140189-142876	MIB-11		108727-109001	34149
125A15	457F04	MamuB04	121897-123142	55508-58194	MIB-10		32539-32797	25655
125A15		MamuB05	44965-47654		MIB-9	25503-25776		22151
487N12		MamuB06	82366-85040		MIB-5(8)	57233-57498		27807
487N12		MamuB07	6237-8926
188J04		MamuB17	145682-148215
188J04		MamuB18	116228-118762
188J04		MamuB19	62784-65422
	1 distances are measures on complementary and reversed BACs
