# Supplementary material for: Genomic plasticity of the immune-related Mhc class I B region in macaque species
Source: BMC Genomics. 2008 Oct 30;9:514. doi: 10.1186/1471-2164-9-514 (PMC2584111; doi:10.1186/1471-2164-9-514)
Supplement: Additional file 3 — Correspondence between sequence names in the present study, and clones and accession numbers in the EMBL/GenBank/DDBJ databases. This excel file indicates the sequence name, clone name and accession number for each new MIB sequence isolated in the present study. In addition, the name and accession number of each BAC clone of the heterozygous published rhesus macaque Mhc [11], from which MIB copies have been retrieved are also given. Note that the two accession numbers labelled with a star describe in fact the same MIB sequence (error when submitting the sequences). The microsatellite repeats number of each MIB sequence is also given. [file 1471-2164-9-514-S3.xls]

## Sheet: sheet1
Present study	EMBL/GenBank/DDBJ databases		Repeat array length
Sequence name	Clone name (position in bp)	Accession Number
Mafa-G-gen1 / Mafa-K-gen2	cloneMafa_MIBgen1	FM177720	(CA)12
Mafa-G-gen2 / Mafa-K-gen1	cloneMafa_MIBgen2	FM177721	(CA)18
Mafa-G-gen3	cloneMafa_MIBgen3	FM177722	(CA) (TA) (CA)22
Mafa-G-gen4 / Mafa-K-gen9	cloneMafa_MIBgen4	FM177723*	(CA)15
Mafa-G-gen6	cloneMafa_MIBgen5	FM177724	(CA)7
Mafa-G-gen7	cloneMafa_MIBgen6	FM177725	(CA)15
Mafa-G-gen8 / Mafa-K-gen6	cloneMafa_MIBgen7	FM177726	(CA)4 (CTCAGA) (CA)4 (TA) (CA)3 (TA) (CA)7
Mafa-G-gen10	cloneMafa_MIBgen8	FM177727	(CA)17
Mafa-G-gen11	cloneMafa_MIBgen9	FM177728	(CA)12
Mafa-G-gen5 / Mafa-K-gen3	cloneMafa_MIBgen10	FM177729	(CA)13
Mafa-K-gen4	cloneMafa_MIBgen11	FM177730	(CA)6 (GA) (CA)7 (TA)2 (CA)2
Mafa-K-gen5	cloneMafa_MIBgen12	FM177731	(TA) (CA)15
Mafa-K-gen7	cloneMafa_MIBgen13	FM177732	(CA) (TA) (CA)21
Mafa-K-gen8 / Mafa-G-gen5b	cloneMafa_MIBgen14	FM177733	(CA)24
Mafa-K-gen9 / Mafa-G-gen4	cloneMafa_MIBgen15	FM177734*	(CA)15
Mafa-B-gen1	cloneMafa_MIBgen16	FM177735	(CA)13
Mafa-B-gen2	cloneMafa_MIBgen17	FM177736	(CA)13
Mafa-B-gen3	cloneMafa_MIBgen18	FM177737	(CA)12
Mafa-B-gen4	cloneMafa_MIBgen19	FM177738	(CA)21
Mafa-B-gen5	cloneMafa_MIBgen20	FM177739	(CA)18
Mafa-B-gen6	cloneMafa_MIBgen21	FM177740	(CA)13
Mafa-B-gen7	cloneMafa_MIBgen22	FM177741	(CA)14
Mafa-B-gen8	cloneMafa_MIBgen23	FM177742	(CA)17
Mafa-B-gen9	cloneMafa_MIBgen24	FM177743	(CA)19
Mamu-2B-gen2	cloneMamu_MIBgen1	FM177744	(CA)19
Mamu-2B-gen3	cloneMamu_MIBgen2	FM177745	(CA)21
Mamu-2B-gen4	cloneMamu_MIBgen3	FM177746	(CA)15
Mamu-2B-gen5	cloneMamu_MIBgen4	FM177747	(CA)27
Mamu-2B-gen6	cloneMamu_MIBgen5	FM177748	(CA) (C)12 (CA)8
Mamu-2B-gen7	cloneMamu_MIBgen6	FM177749	(CA)7
Mamu-2B-gen8	cloneMamu_MIBgen7	FM177750	(CA)19
Mamu-2B-gen9	cloneMamu_MIBgen8	FM177751	(CA) (TA) (CA)15
Mamu-3C-gen8	cloneMamu_MIBgen9	FM177752	(CA)13
Mamu-3C-gen9	cloneMamu_MIBgen10	FM177753	(CA)17
Mamu-3C-gen-MIB1	BAC MMU192G09 (27073-27316bp)	AC148686	(CA)6 (GA) (CA)6 (TA) (CA)3
Mamu-MIB2	BAC MMU192G09 (91660-91970bp)	AC148686	(CA)8 (TA) (CA)9 (TA) (CA)19
Mamu-3C-gen-MIB3	BAC MMU192G09 (154395-154670bp)	AC148686	(CA)18
Mamu-3C-gen-MIB4	BAC MMU429H11 (63279-63562bp)	AC148712	(CA)17 (CC) (CA)3
Mamu-3C-gen-MIB5(8)	BAC MMU274L13 (68289-68509bp)	AC148699	(TA) (CA)16
Mamu-3C-gen-MIB6	BAC MMU274L13 (138520-138794bp)	AC148699	(CA)22
Mamu-3C-gen-MIB7	BAC MMU244P03 (147161-147431bp)	AC148695	(CA)17
MIB5(8)	BAC MMU487N12 (57233-57498bp)	AC148715	(TA) (CA)16
MIB9	BAC MMU125A15 (25503-25776bp)	AC148678	(CA)21
MIB10	BAC MMU457F04 (32539-32797bp)	AC148713	(CA)12
MIB11	BAC MMU457F04 (108727-109001bp)	AC148713	(CA)19
MIB12	BAC MMU326H24 (62401-62655bp)	AC148702	(CA)12
